# Supplementary material for: Comprehensive Identification and Functional Analysis of Stress-Associated Protein (SAP) Genes in Osmotic Stress in Maize
Source: Int J Mol Sci. 2022 Nov 13;23(22):14010. doi: 10.3390/ijms232214010 (PMC9692755; doi:10.3390/ijms232214010)
Supplement: Supplementary file 1 [file ijms-23-14010-s001.zip]

Archive with 1 entries (1 files):
- ijms-2002611-supplementary.pdf
